# Supplementary material for: Classification and Antioxidant Activity Evaluation of Edible Oils by Using Nanomaterial-Based Electrochemical Sensors
Source: Int J Mol Sci. 2023 Feb 3;24(3):3010. doi: 10.3390/ijms24033010 (PMC9917972; doi:10.3390/ijms24033010)
Supplement: Supplementary file 1 [file ijms-24-03010-s001.zip]

Archive with 1 entries (1 files):
- ijms-2180135-supplementary.pdf
